# Supplementary material for: Characterization of the Function of Two S1Fa-Like Family Genes From Populus trichocarpa
Source: Front Plant Sci. 2021 Oct 4;12:753099. doi: 10.3389/fpls.2021.753099 (PMC8521066; doi:10.3389/fpls.2021.753099)
Supplement: Supplementary file 2 [file Table_1.XLS]

## Sheet: Table S1
Table S1 Primers used to construct plant expression vectors, and those used in qRT-PCR
Primer names		Gene ID	Primers sequences (5’-3’)
Primers for vector construction
pROK2-S1Fa1-F		Potri.006G130200.1	GCTCTAGAATGGAAGACGATTTCGAGTTC
pROK2-S1Fa1-R			GGGGTACCTCACTCTCCTGGTGCTGAGAC
pBI121-S1Fa1-EGFP-F			GCTCTAGAATGGAAGACGATTTCGAGTTC
pBI121-S1Fa1-EGFP-R			GGACTAGTCTCTCCTGGTGCTGAGACAC
pROK2-S1Fa2-F		Potri.016G087400.1	GCTCTAGAATGGCTGACGATTTCGAGTTC
pROK2-S1Fa2-F			GGGGTACCTCACTCTCCTGGTGCAGATAC
pBI121-S1Fa2-EGFP-F			GCTCTAGAATGGCTGACGATTTCGAGTTC
pBI121-S1Fa2-EGFP-R			GGACTAGTCTCTCCTGGTGCAGATACAC
Primers used in qRT-PCR
qS1Fa1-F			GGGGATTTGATCAAGGATGCTG
qS1Fa1-R			CATCTTCTTCTTCGAGATGGGC
qS1Fa2-F			CTCTGATCAATCTCCTCCTTCC
qS1Fa2-F			GGAAGGGTCTTCTGCGCATATG
PtrSOD-2F		Potri.009G005100.1	GACCCAGGAAGCCGATGGTCC
PtrSOD-2R			CCTCTGCCACCCCATCAGCAG
PtrSOD-3F		Potri.005G044400.1	CCAGGCCTTCATGGCTTCCACG
PtrSOD-3R			CTCCATGAACAACAACAGCCC
PtrSOD-4F		Potri.019G035800.1	GGTGATACCACCAATGGCTGC
PtrSOD-4R			CCAAGATCATCAGGATCAGC
PtrSOD-5F		Potri.013G031100.1	CATGCCCTTGGAGACACCAC
PtrSOD-5R			CTGCATGAACAACAACAGCCC
PtrPOD-1F		Potri.T163100.1	ACAGCAAGTCCAACTTTAGCC
PtrPOD-1R			CGGGGACAACGCCTCTTGCGAG
PtrPOD4-F		Potri.013G083600.1	GTCCTGGTGTGGTCTCATGTG
PtrPOD4-R			GGGAACCAGATAAAGCCACC
PtrPOD9-F		Potri.002G031200.1	GTGCAGGGTTGTGATGCATCGG
PtrPOD9-R			TGAGTCCCTTCTTCCTAATGGG
PtrPOD40-F		Potri.008G103200.1	GGTCGCCCTCTCAGGTGCGCAC
PtrPOD40-R			CCTGGTCTGATGGAAGCAATCCC
Potri.019G004000-QF		Potri.019G004000	GGCAAAGAGGCAAACGAATC
Potri.019G004000-QR			CTGGCTTGTTCTTAATATCACC
Potri.018G006400-QF		Potri.018G006400	TAGAACACCCACATGCTCGCCC
Potri.018G006400-QR			CACCAGTTGCCCTTGACCCTAG
Potri.017G093600-QF		Potri.017G093600	AACGACCTACACAGAAGCGG
Potri.017G093600-QR			GGGTGGAGGCATGGCTCGTGG
Potri.016G009700-QF		Potri.016G009700	GTCTTGGACCAAATGGTGTC
Potri.016G009700-QR			GTATGCAAACTTCCAATATGG
Potri.015G048700-QF		Potri.015G048700	GTGGAGATTGGTAGCACAGAAG
Potri.015G048700-QR			CCAGAAAGCAAATGGCCTACC
Potri.014G020200-QF		Potri.014G020200	CGGCTGTTTATTGGGACGCC
Potri.014G020200-QR			CTCGAGCTCATCTCTGCATAGC
Potri.014G164700-QF		Potri.014G164700	ATCTGGCATTGCTTTCCATC
Potri.014G164700-QR			AAGCTTCTTGGAAGCAAGCG
Potri.013G042300-QF		Potri.013G042300	GATCCTAATGTCACTGATGAGG
Potri.013G042300-QR			CTGTGTCCCCTGAAGCGTCAAC
Potri.013G006000-QF		Potri.013G006000	GTTACTGGCTTGTATTCCACTG
Potri.013G006000-QR			GCTGCAGGTGTGGGGCAGGAG
Potri.010G034600-QF		Potri.010G034600	CAAGGCTTTAGAGCGTAATG
Potri.010G034600-QR			TTGAGGCCAGCACCTGTCCC
Potri.010G253100-QF		Potri.010G253100	CTTGCTCAGCAACAGCTGAG
Potri.010G253100-QR			GAGTTGGCTTTGACCCATGCC
Potri.009G099600-QF		Potri.009G099600	GCTGAATCTCAGATTGCAAACC
Potri.009G099600-QR			CTCTGCATAGAATACAAAGGG
Potri.009G018100-QF		Potri.009G018100	CCGTGCACAAGGAACTGGG
Potri.009G018100-QR			TGGACCACCATCTCATCCTC
Potri.008G170400-QF		Potri.008G170400	GACCCTTCCGTTCTCGATAG
Potri.008G170400-QR			CTGGCGAAACCCATCGTCAG
Potri.007G007700-QF		Potri.007G007700	GATGTTCGTCGTACTCGAGC
Potri.007G007700-QR			CCCACAGTATCACCAAGAAGC
Potri.007G012800-QF		Potri.007G012800	GGCTATGACCAAGATGGCCTGC
Potri.007G012800-QR			CCGAAAGACTACTTCTTCAC
Potri.006G109100-QF		Potri.006G109100	CCGACGATGGCCATGCATGG
Potri.006G109100-QR			GTGTGGAAGTGATCAATCGG
Potri.005G009300-QF		Potri.005G009300	CAGAATATTGGACCATTGCC
Potri.005G009300-QR			GGATATGATATTGGTAAGAGG
Potri.005G101200-QF		Potri.005G101200	GCGGAGGTGAATTATGAAGG
Potri.005G101200-QR			AGCTTTCCCATCTGGGCGGC
Potri.005G145100-QF		Potri.005G145100	GTGGGTGTAGCTGTTCAGTTAG
Potri.005G145100-QR			CCACTCAAACGTTCGATGACG
Potri.005G124000-QF		Potri.005G124000	ACTTCTTCTGTCTCCATAGC
Potri.005G124000-QR			AGCGAACATCTCTGACAGC
Potri.005G078100-QF		Potri.005G078100	CGTGCACAGATGACAGCTATG
Potri.005G078100-QR			CGCCACTCATGCACTTTCTCC
Potri.004G145700-QF		Potri.004G145700	GAGTATGAAGAATGGTATGGC
Potri.004G145700-QR			CCTTCAGTTAATTCAGTGTAC
Potri.004G155000-QF		Potri.004G155000	GCGTGTTCATGAGTCTGGTGG
Potri.004G155000-QR			ACACCAGACCTTCTATCTGG
Potri.004G037900-QF		Potri.004G037900	CACACACCTTGGTTCTTCCAG
Potri.004G037900-QR			CAAGAATCTCTCTGGCGTAGGC
Potri.002G053700-QF		Potri.002G053700	GGGGGACCTGGAATGCAGGC
Potri.002G053700-QR			TTGCAGTCTCTGCCTTTCG
Potri.001G016600-QF		Potri.001G016600	CATCACTGTGTATCAGCCTG
Potri.001G016600-QR			GGAAACAACCAAGACATCAC
Potri.001G161600-QF		Potri.001G161600	AGAGAAGATCCAGGAGGTCC
Potri.001G161600-QR			CTGCCAGTAGCCATCTGCAGG
Potri.001G148800-QF		Potri.001G148800	GCAGGTTACAGAAGACGGTGG
Potri.001G148800-QR			GGAAACAGCAACACATCCAGG
Potri.001G111300-QF		Potri.001G111300	GGCTGGAGTGGTGGATGATC
Potri.001G111300-QR			GCCACAACCACCAAACTTGTG
Potri.001G078800-QF		Potri.001G078800	GGAGCACATACGGATTCCGC
Potri.001G078800-QR			ACGTGCTCCGTGGTTCTCGC
Potri.001G470000-QF		Potri.001G4700	GTTATGGCTAGCCTTCGAAGC
Potri.001G470000-QR			AGCCAATAGGGCTCGAAGAACC
Potri.001G085800-QF		Potri.001G470000	AGACTGCAATTTGGACTGGG
Potri.001G470000-QR			CCCCTGGCTGCTCATGCACC
PtrADH1-QF		Potri.T107300	CACACCGATGTATACTTCTGGG
PtrADH1-QR			GCCCTTTGATCGAAAACCTTG
PtrADH2-QF		Potri.007G108400	CCTGCTGCTCCTCTTGACAAAG
PtrADH2-QR			CCAAATTTCTTGGCTTCATCG
PtrADH3-QF		Potri.007G108500	GAGTGTACTGGAAGTGTCAATGC
PtrADH3-QR			CGGAGCGCGGTTTGTAGTTCCCG
Ptr PDH1-QF		Potri.016G120100	GAGGGGTGCTCCCAAAGAACC
Ptr PDH1-QR			CTCCAATGAAAGAAATCACACG
Ptr PDH2-QF		Potri.006G102500	GCAGTATGGATCAATTGGTTGG
Ptr PDH2-QR			GACCGTCGTGGATCTCGACTTC
PtrPDH3-QF		Potri.011G064000.1	TGGCCCTTCTCTTGGATGGG
PtrPDH3-QR			CCATGAGTCTCCAGTTTCAGC
PtrPDH4-QF		Potri.004G054100.1	CCTCTTAGGGTCAATGTACTC
PtrPDH4-QR			CTCCCATCACCTATACAGGC
PtrActin2-F			AACATGGGATTGTTAGCAACTGG
PtrActin2-R			TCCATCACCAGAATCCAGCACA
